# Supplementary material for: Functional Potential of Soil Microbial Communities in the Maize Rhizosphere
Source: PLoS One. 2014 Nov 10;9(11):e112609. doi: 10.1371/journal.pone.0112609 (PMC4226563; doi:10.1371/journal.pone.0112609)
Supplement: Table S1 — Normalized signal intensity of gene families significantly different in the rhizosphere and bulk soil (p<0.05). (XLSX) [file pone.0112609.s001.xlsx]

## Sheet: Table S1
Table S1: Normalized signal intensity of gene families significantly different in the rhizosphere and bulk soil (p<0.05)
Gene category	Gene name	Bulk soil	Rhizosphere
Antibiotic resistance	ABC_antibiotic_transporter	0	133±39
Antibiotic resistance	B_lactamase_A	501±148	804±32
Antibiotic resistance	B_lactamase_B	131±39	274±21
Antibiotic resistance	B_lactamase_C	366±96	711±30
Antibiotic resistance	MATE_antibiotic	399±161	717±66
Antibiotic resistance	MFS_antibiotic	794±233	1313±35
Antibiotic resistance	SMR_antibiotics	1042±441	1764±85
Carbon cycling	amyA	322±104	617±54
Carbon cycling	ara	182±37	453±53
Carbon cycling	CDH	182±42	368±62
Carbon cycling	cellobiase	152±112	450±53
Carbon cycling	CODH	262±141	739±35
Carbon cycling	endochitinase	286±142	590±49
Carbon cycling	endoglucanase	55±49	250±59
Carbon cycling	glx	93±27	237±34
Carbon cycling	limEH	24±41	220±60
Carbon cycling	mnp	213±99	414±57
Carbon cycling	pcc	293±206	808±38
Carbon cycling	rubisco	366±157	712±11
Carbon cycling	vanA	275±92	542±8
Carbon cycling	vdh	29±51	160±48
Carbon cycling	xylanase	222±61	462±38
Carbon cycling	aceA	285±177	753±32
Carbon cycling	aceB	702±165	1289±99
Nitrogen cycling	gdh	0	189±60
Nitrogen cycling	narG	346±237	770±45
Nitrogen cycling	nasA	249±18	415±34
Nitrogen cycling	nifH	658±249	1238±80
Nitrogen cycling	nirA	145±125	460±22
Nitrogen cycling	nirB	234±134	541±44
Nitrogen cycling	nirK	407±65	758±48
Nitrogen cycling	nirS	306±110	699±79
Nitrogen cycling	nosZ	241±94	658±15
Nitrogen cycling	nrfA	269±83	476±15
Nitrogen cycling	ureC	366±96	604±98
Phosphorus utilization	ppk	317±102	580±6
Phosphorus utilization	ppx	542±234	948±62
Sulphur cycling	dsrA	629±276	1105±19
Sulphur cycling	sox	498±73	766±32
Metal resistance	arsA	0	149±12
Metal resistance	arsC	215±161	723±41
Metal resistance	chrA	808±277	1306±26
Metal resistance	cnrA	0	118±25
Metal resistance	copA	806±306	1408±7
Metal resistance	cusA	0	126±51
Metal resistance	czcA	477±242	921±82
Metal resistance	czcC	0	156±52
Metal resistance	czcD	592±223	1082±47
Metal resistance	mer	391±143	729±74
Metal resistance	merB	25±43	157±29
Metal resistance	nreB	138±34	295±21
Metal resistance	pbrT	0	98±24
Metal resistance	silC	332±201	679±10
Metal resistance	silP	33±58	175±42
Metal resistance	tehB	214±99	406±24
Metal resistance	terC	375±120	709±119
Metal resistance	terD	0	182±8
Metal resistance	terZ	200±26	519±24
Metal resistance	zntA	571±238	1018±67
Organic remediation	adpB	107±3	312±55
Organic remediation	akbF	158±15	434±73
Organic remediation	alkB	585±24	718±30
Organic remediation	ALN	0	221±11
Organic remediation	apc	50±43	183±48
Organic remediation	arhA	0	152±57
Organic remediation	Arylest	195±49	319±48
Organic remediation	atzA	262±59	578±92
Organic remediation	atzB	192±20	322±74
Organic remediation	atzC	105±128	381±5
Organic remediation	BADH	145±85	349±23
Organic remediation	bbs	86±3	110±7
Organic remediation	bbsG	0	138±13
Organic remediation	bclA	223±58	509±3
Organic remediation	bco	144±42	303±8
Organic remediation	benAB	204±133	514±69
Organic remediation	benD	0	187±45
Organic remediation	BMO	0	129±38
Organic remediation	bphA	143±25	383±14
Organic remediation	bphD	112±59	264±25
Organic remediation	catB	359±56	537±13
Organic remediation	Catechol	270±55	535±30
Organic remediation	catechol_B	148±32	457±53
Organic remediation	cbdA	0	123±32
Organic remediation	chnB	138±64	472±3
Organic remediation	chnC	0	75±11
Organic remediation	chnE	0	139±33
Organic remediation	cmuA	104±13	179±17
Organic remediation	cpnA	0	100±15
Organic remediation	cumA	33±57	139±3
Organic remediation	cymA	0	99±43
Organic remediation	dehH	79±5	204±18
Organic remediation	dehH109	47±82	283±74
Organic remediation	dfbA	0	156±24
Organic remediation	dmsA	349±88	540±28
Organic remediation	ebdABC	0	91±5
Organic remediation	GCoADH	331±146	741±75
Organic remediation	hcaB	173±87	438±26
Organic remediation	hmgB	393±26	591±85
Organic remediation	hmgC	400±150	804±18
Organic remediation	linB	321±143	653±103
Organic remediation	linC	102±58	209±32
Organic remediation	mauAB	276±12	479±58
Organic remediation	mdlA	355±116	753±36
Organic remediation	mdlC	264±140	614±65
Organic remediation	mdlD	58±100	333±56
Organic remediation	mhpA	0	155±33
Organic remediation	nagG	360±193	739±29
Organic remediation	nagI	346±7	523±71
Organic remediation	nagK	164±94	367±22
Organic remediation	nahF	118±56	223±9
Organic remediation	nbzB	38±65	163±7
Organic remediation	nhh	169±45	578±30
Organic remediation	nicdehydr	95±6	164±12
Organic remediation	nitA	286±100	644±70
Organic remediation	nitro	31±53	280±46
Organic remediation	nmoA	482±83	794±30
Organic remediation	ohbAB	218±18	313±23
Organic remediation	pcaG	384±127	839±57
Organic remediation	pcpE	102±12	268±29
Organic remediation	phaB	225±90	547±21
Organic remediation	phdCI	219±85	438±16
Organic remediation	pheA	310±27	647±106
Organic remediation	phn	491±91	808±173
Organic remediation	phtA	251±35	569±126
Organic remediation	pimF	662±294	1477±140
Organic remediation	pobA	333±73	710±3
Organic remediation	proO	175±46	432±63
Organic remediation	tfdA	543±54	917±85
Organic remediation	tfdB	115±33	251±37
Organic remediation	tftH	343±80	704±30
Organic remediation	tmoABE	0	113±21
Organic remediation	todC	54±47	323±44
Organic remediation	tphA	0	90±14
Organic remediation	trzA	0	165±77
Organic remediation	trzN	170±93	568±78
Organic remediation	xamo	72±70	398±72
Organic remediation	xylF	167±104	384±32
Organic remediation	xylG	52±45	216±80
Organic remediation	xylJ	115±27	297±54
other category	gyrB	638±119	1005±78
