# Supplementary material for: Functional Potential of Soil Microbial Communities in the Maize Rhizosphere
Source: PLoS One. 2014 Nov 10;9(11):e112609. doi: 10.1371/journal.pone.0112609 (PMC4226563; doi:10.1371/journal.pone.0112609)
Supplement: Table S2 — The dominant genes affiliated to different genera. (XLSX) [file pone.0112609.s002.xlsx]

## Sheet: Table S2
Table S2: The dominant genes affiliated to different genera
Gene category	Gene name	Generaa	Normalized signal intensityb
			Bulk soil	Rhizosphere
Antibiotic resistance	B_lactamase_A	Burkholderia	262.959	539.472
Antibiotic resistance	B_lactamase_A	Mycobacterium	303.249	458.5
Antibiotic resistance	B_lactamase_A	Verrucomicrobium	155.86	208.989
Antibiotic resistance	MFS_antibiotic	Burkholderia	222.585	2001.38
Antibiotic resistance	MFS_antibiotic	Pseudomonas	155.214	452.072
Antibiotic resistance	MFS_antibiotic	Sphingomonas	234.025	733.114
Antibiotic resistance	MFS_antibiotic	Streptomyces	243.83	424.86
Antibiotic resistance	SMR_antibiotics	Bacillus	672.188	1120.46
Antibiotic resistance	SMR_antibiotics	Chlorobium	279.57	589.837
Antibiotic resistance	SMR_antibiotics	Erwinia	92.0627	424.165
Antibiotic resistance	SMR_antibiotics	Mesorhizobium	163.835	422.224
Antibiotic resistance	SMR_antibiotics	Mycobacterium	1034.29	1764.54
Antibiotic resistance	SMR_antibiotics	Pseudomonas	333.03	827.938
Antibiotic resistance	SMR_antibiotics	Rhodopseudomonas	67.8979	415.207
Antibiotic resistance	SMR_antibiotics	Roseovarius	35.7339	402.704
Antibiotic resistance	SMR_antibiotics	Shewanella	194.001	460.802
Antibiotic resistance	SMR_antibiotics	Vibrio	341.168	489.621
Antibiotic resistance	SMR_antibiotics	Yersinia	571.931	1051.57
Carbon cycling	amyA	Bacillus	0	236.805
Carbon cycling	amyA	Herpetosiphon	66.8098	215.011
Carbon cycling	ara	Roseiflexus	140.21	250.526
Carbon cycling	CDH	Mycobacterium	142.785	534.78
Carbon cycling	CDH	Rhodococcus	145.404	276.462
Carbon cycling	cellobiase	Arthrobacter	43.0286	204.696
Carbon cycling	cellobiase	Bradyrhizobium	141.289	301.246
Carbon cycling	CODH	Rhodopseudomonas	230.629	575.613
Carbon cycling	CODH	Stappia	65.8055	216.126
Carbon cycling	endochitinase	Aspergillus	64.8865	231.108
Carbon cycling	endochitinase	Hypocrea	103.814	203.055
Carbon cycling	endochitinase	Rhodothermus	181.53	275.096
Carbon cycling	endoglucanase	Hypocrea	0	215.882
Carbon cycling	glx	Phanerochaete	84.4586	375.275
Carbon cycling	lip	Phanerochaete	239.664	374.501
Carbon cycling	lip	Trametes	0	285.14
Carbon cycling	mnp	Phanerochaete	223.757	381.358
Carbon cycling	mnp	Trametes	141.796	380.321
Carbon cycling	pcc	Bacillus	72.1551	233.434
Carbon cycling	pcc	Bradyrhizobium	0	232.206
Carbon cycling	pcc	Caulobacter	0	226.405
Carbon cycling	pcc	Frankia	42.2121	274.531
Carbon cycling	pcc	Mycobacterium	32.357	370.978
Carbon cycling	pcc	Nitrobacter	119.355	214.942
Carbon cycling	pcc	Roseiflexus	75.1206	242.635
Carbon cycling	pcc	Shewanella	36.0273	201.659
Carbon cycling	pcc	Verminephrobacter	130.114	422.144
Carbon cycling	pulA	Burkholderia	228.573	206.061
Carbon cycling	rubisco	Burkholderia	155.681	356.926
Carbon cycling	rubisco	Magnetospirillum	280.19	354.504
Carbon cycling	vanA	Bradyrhizobium	54.9164	238.038
Carbon cycling	vanA	Pseudomonas	91.2798	207.436
Carbon cycling	vanA	Sphingomonas	133.862	709.043
Carbon cycling	vanA	Verminephrobacter	38.0218	223.89
Carbon cycling	xylanase	Caulobacter	41.0034	201.563
Carbon cycling	xylanase	Flavobacterium	0	150.858
Carbon cycling	xylanase	Herpetosiphon	110.73	232.007
Nitrogen cycling	nifH	Rhodobacter	263.061	382.046
Nitrogen cycling	nifH	Rhodopseudomonas	0	189.621
Nitrogen cycling	nirB	Pseudomonas	101.41	200.502
Nitrogen cycling	nirB	Saccharopolyspora	39.3033	252.008
Nitrogen cycling	nirB	Streptomyces	61.1947	289.376
Nitrogen cycling	norB	Bradyrhizobium	120.314	244.071
Nitrogen cycling	norB	Pseudomonas	143.857	241.797
Nitrogen cycling	nrfA	Desulfitobacterium	194.649	286.231
Nitrogen cycling	nrfA	Shewanella	135.705	224.009
Nitrogen cycling	nrfA	Syntrophobacter	56.0617	255.59
Nitrogen cycling	ureC	Mycobacterium	173.167	223.069
Nitrogen cycling	ureC	Polaromonas	136.122	314.742
Phosphorus utilization	ppk	Bordetella	138.222	332.455
Phosphorus utilization	ppk	Mycobacterium	51.1688	262.425
Phosphorus utilization	ppk	Photorhabdus	39.3329	230.741
Phosphorus utilization	ppx	Agrobacterium	180.923	272.959
Phosphorus utilization	ppx	Gluconobacter	154.187	208.385
Phosphorus utilization	ppx	Magnetospirillum	187.444	441.164
Phosphorus utilization	ppx	Nitrobacter	214.387	379.197
Phosphorus utilization	ppx	Pseudomonas	147.435	224.02
Phosphorus utilization	ppx	Sodalis	128.259	212.793
Phosphorus utilization	ppx	Streptomyces	192.009	312.007
Sulphur cycling	dsrA	Desulfovibrio	265.169	488.189
Sulphur cycling	dsrA	Desulfotomaculum	62.078	257.805
Sulphur cycling	dsrB	Syntrophobacter	33.2844	279.273
Sulphur cycling	sox	Bradyrhizobium	104.624	523.77
Sulphur cycling	sox	Rhodopseudomonas	190.93	325.474
Sulphur cycling	sox	Methylobacterium	275.88	315.197
Sulphur cycling	sox	Paracoccus	144.19	382.273
Sulphur cycling	sox	Rhodovulum	0	377.514
Sulphur cycling	sox	Silicibacter	105.32	271.677
Sulphur cycling	sox	Allochromatium	83.0416	394.685
Sulphur cycling	sox	Pelodictyon	175.774	216.969
Energy process	cytochrome	Anaeromyxobacter	74.8061	389.409
Energy process	cytochrome	Bradyrhizobium	141.933	220.439
Energy process	cytochrome	Geobacter	469.728	1137.21
Energy process	cytochrome	Pseudomonas	178.296	446.288
Energy process	cytochrome	Rhodobacter	139.685	496.089
Energy process	cytochrome	Shewanella	675.682	1610.06
Energy process	hydrogenase	Desulfovibrio	351.863	675.627
Energy process	hydrogenase	Rhodobacter	376.611	488.091
Energy process	hydrogenase	Shewanella	71.1099	320.672
Metal resistance	cadA	Yersinia	141.97	419.266
Metal resistance	chrA	Acidovorax	304.951	663.207
Metal resistance	chrA	Bradyrhizobium	255.798	455.632
Metal resistance	chrA	Burkholderia	816.821	1853.5
Metal resistance	chrA	Flavobacterium	0	213.758
Metal resistance	chrA	Polaromonas	309.503	503.411
Metal resistance	chrA	Ralstonia	132.319	498.065
Metal resistance	chrA	Rhodobacter	239.329	483.71
Metal resistance	chrA	Verminephrobacter	288.714	423.819
Metal resistance	copA	Acidovorax	355.147	802.864
Metal resistance	copA	Campylobacter	174.882	654.6
Metal resistance	czcA	Burkholderia	154.039	441.348
Metal resistance	czcA	Ralstonia	31.2385	409.114
Metal resistance	czcA	Rhodopseudomonas	190.676	409.398
Metal resistance	czcD	Aspergillus	119.313	403.841
Metal resistance	czcD	Salinispora	256.928	412.623
Metal resistance	silC	Ralstonia	198.493	566.976
Metal resistance	zntA	Pseudomonas	157.849	649.342
Organic remediation	alkB	Gordonia	342.287	423.193
Organic remediation	alkB	Mycobacterium	358.478	446.163
Organic remediation	atzA	Pseudomonas	86.5476	410.332
Organic remediation	benAB	Burkholderia	92.746	592.324
Organic remediation	bpH	Aspergillus	374.793	764.768
Organic remediation	bphC	Rhodococcus	310.808	679.664
Organic remediation	Catechol	Pseudomonas	276.885	791.322
Organic remediation	chnB	Mycobacterium	122.27	479.688
Organic remediation	exaA	Pseudomonas	71.5589	439.035
Organic remediation	exaA	Solibacter	222.365	534.35
Organic remediation	GCoADH	Polaromonas	183.224	483.785
Organic remediation	hmgC	Marinomonas	359.72	525.878
Organic remediation	hmgC	Pseudomonas	105.312	581.883
Organic remediation	hmgC	Xanthobacter	92.6704	462.898
Organic remediation	linB	Bradyrhizobium	132.248	468.844
Organic remediation	linB	Mycobacterium	195.512	627.824
Organic remediation	mauAB	Sphingomonas	176.288	744.059
Organic remediation	mdlA	Burkholderia	252.672	1120.29
Organic remediation	mdlC	Bradyrhizobium	58.4465	594.532
Organic remediation	nagG	Ralstonia	61.2362	408.964
Organic remediation	nagG	Roseovarius	252.013	506.319
Organic remediation	nagG	Silicibacter	138.744	418.941
Organic remediation	nagI	Sphingomonas	244.015	614.526
Organic remediation	nitA	Pseudomonas	98.1643	414.5
Organic remediation	nmoA	Mycobacterium	141.505	497.458
Organic remediation	nmoA	Rhizobium	313.226	601.871
Organic remediation	pcaG	Pseudomonas	100.527	640.812
Organic remediation	pcaG	Ralstonia	127.652	503.109
Organic remediation	phdCI	Ralstonia	0	400.018
Organic remediation	pheA	Aspergillus	0	835.831
Organic remediation	phn	Roseovarius	93.3613	488.647
Organic remediation	phtA	Mycobacterium	186.863	428.688
Organic remediation	pimF	Azoarcus	367.707	1005.79
Organic remediation	pimF	Bradyrhizobium	623.552	1976.78
Organic remediation	pimF	Burkholderia	107.043	658.017
Organic remediation	pimF	Frankia	0	768.105
Organic remediation	pimF	Mesorhizobium	106.353	518.255
Organic remediation	pimF	Mycobacterium	331.924	1312.42
Organic remediation	pimF	Nitrobacter	30.9439	513.797
Organic remediation	pimF	Oceanicola	56.6689	408.015
Organic remediation	pimF	Polaromonas	89.3538	412.251
Organic remediation	pimF	Ralstonia	111.478	1254.02
Organic remediation	pimF	Rhodopseudomonas	206.976	614.956
Organic remediation	pimF	Roseovarius	31.4629	416.958
Organic remediation	rd	Dehalococcoides	413.13	1397.51
Organic remediation	tfdA	Aspergillus	481.285	437.073
Organic remediation	tfdA	Burkholderia	89.9584	420.016
Organic remediation	tfdA	Frankia	113.044	626.15
Organic remediation	tfdA	Sphingomonas	227.395	742.202
Organic remediation	tftH	Aspergillus	158.699	576.1
Organic remediation	tftH	Ralstonia	95.913	562.636
a) The affiliation of each gene at the genus level was according to GeoChip 3.0.
b) Normalized signal intensities of genes affiliated to the same microbial groups were combined.
