# Supplementary material for: Functional Potential of Soil Microbial Communities in the Maize Rhizosphere
Source: PLoS One. 2014 Nov 10;9(11):e112609. doi: 10.1371/journal.pone.0112609 (PMC4226563; doi:10.1371/journal.pone.0112609)
Supplement: Table S3 — Log10 values of normalized signal intensity of dominant gene categories affiliated to each phylum. (XLSX) [file pone.0112609.s003.xlsx]

## Sheet: Table S3
Table S3: Log10 values of normalized signal intensity of dominant gene categories affiliated to each phylum
	Carbon cycling										Nitrogen cycling														P & S cycling				other categories
phylum	Aceto		C_fix		C_deg		CH4_oxi		CH4_pro		N_fix		N_miner		Nitrif		Dissimi		Assimi		Denitri		Annamox		P		S		Anti_res		Org_rem		Metal_res		Ener_proc
	Bk	Rh	Bk	Rh	Bk	Rh	Bk	Rh	Bk	Rh	Bk	Rh	Bk	Rh	Bk	Rh	Bk	Rh	Bk	Rh	Bk	Rh	Bk	Rh	Bk	Rh	Bk	Rh	Bk	Rh	Bk	Rh	Bk	Rh	Bk	Rh
Acidobacteria	0	0	0	0	1.77826	0	0	0	0	0	0	0	0	0	0	0	0	0	0	0	0	0	0	0	0	0	0	0	0	0	0	2.0909	0	1.9299	0	0
Actinobacteria	0	0	2.43611	3.27028	3.21247	3.7969	0	0	0	0	0	1.52295	2.36533	2.83817	0	0	0	0	2.38569	2.947	0	1.96049	0	0	2.63756	2.95905	0	0	3.36411	3.67758	3.84902	4.40779	3.39366	3.94783	0	2.01454
Aquificae	0	0	0	0	0	0	0	0	0	0	0	0	0	0	0	0	0	0	0	0	0	0	0	0	0	1.97985	0	0	0	0	1.53508	1.41552	0	1.7242	0	0
Bacteroidetes	0	0	0	2.30513	2.6029	2.9784	0	0	0	0	0	0	0	0	0	0	1.9074	1.49006	0	0	0	0	0	0	1.44754	1.92953	0	0	2.41154	2.57535	2.01776	2.83532	2.58262	3.09812	0	0
Chlamydiae	0	0	0	0	0	0	0	0	0	0	0	0	0	0	0	0	0	0	0	0	0	0	0	0	0	0	0	0	0	0	0	1.30657	0	0	0	0
Chlorobi	0	0	0	0	0	0	0	0	0	0	0	0	0	0	0	0	0	0	0	0	0	0	0	0	0	2.03113	2.34957	2.6489	2.58087	2.86595	0	1.30292	2.16156	2.57855	0	0
Chloroflexi	0	1.32367	2.01302	2.667	2.97094	3.32839	0	0	0	0	0	1.98987	1.47427	2.12418	0	0	0	0	0	0	0	0	0	0	0	1.96189	2.36294	2.47052	2.39408	2.69397	2.7219	3.25942	2.66506	2.99191	1.92379	2.20319
Cyanobacteria	0	0	1.45099	2.60426	2.08449	2.67983	0	0	0	0	1.46581	2.05103	0	1.66934	0	0	0	0	2.12496	2.78077	0	0	0	0	0	2.14676	0	0	0	2.43103	2.89037	3.11937	2.60082	3.1258	0	0
Deinococcus-thermus	0	0	1.65588	2.2272	2.25833	2.63932	0	0	0	0	0	0	0	0	0	0	0	0	0	0	0	0	0	0	0	1.66495	0	0	0	0	1.48049	2.63197	2.10221	2.71951	0	0
Firmicutes	0	2.22184	2.13496	2.41098	2.72339	3.3214	0	0	0	0	2.02221	2.40498	0	2.26042	0	0	2.28925	2.45672	0	1.44945	0	0	0	0	2.01876	2.61713	2.43157	2.86044	3.11708	3.41909	3.16473	3.59717	3.13749	3.57198	0	2.07757
Lentisphaerae	0	0	0	0	1.41649	1.58903	0	0	0	0	0	0	0	0	0	0	0	1.64758	0	0	0	0	0	0	0	0	0	0	0	0	0	0	1.5395	2.07268	0	0
Nitrospirae	0	0	0	0	0	0	0	0	0	0	0	0	0	0	0	0	0	0	0	0	0	0	0	0	0	0	0	0	0	0	0	0	0	1.33675	0	0
Planctomycetes	0	0	0	0	1.81321	2.34528	0	0	0	0	0	0	0	0	0	0	0	0	0	2.03516	0	0	2.0177	2.22228	0	0	0	0	2.52179	2.93954	1.93641	2.63216	1.4405	2.55626	0	0
Proteobacteria	2.38832	2.43645	3.26343	3.8525	3.79557	4.28458	2.03958	2.20365	0	0	2.79514	3.14502	2.83555	3.27984	1.94047	2.16662	2.65594	3.02618	2.81215	3.25308	2.79011	3.32187	0	0	3.26524	3.71099	3.64729	4.13802	4.07507	4.51653	4.41788	5.03727	4.21465	4.73464	3.4172	3.79022
Spirochaetes	0	0	0	0	0	0	0	0	0	0	0	1.34911	0	0	0	0	0	0	0	1.97743	0	0	0	0	0	0	0	0	0	2.1458	0	0	0	1.81283	0	0
Synergistetes	0	0	0	0	0	1.57348	0	0	0	0	0	0	0	0	0	0	0	0	0	0	0	0	0	0	0	0	0	0	0	0	0	0	0	0	0	0
Tenericutes	0	0	0	0	0	0	0	0	0	0	0	0	0	0	0	0	0	0	0	0	0	0	0	0	0	0	0	0	0	0	0	0	0	0	0	0
Thermodesulfobacteria	0	0	0	0	0	0	0	0	0	0	0	0	0	0	0	0	0	0	0	0	0	0	0	0	0	0	0	1.40187	0	0	0	0	0	0	0	0
Thermotogae	1.75633	1.49263	0	0	0	0	0	0	0	0	0	0	0	0	0	0	0	0	0	0	0	0	0	0	0	0	0	0	0	0	1.49188	2.24134	0	2.26971	0	0
Verrucomicrobia	0	0	0	0	0	2.17505	0	0	0	0	0	0	1.37956	0	0	0	0	0	2.13714	2.53714	0	0	0	0	0	0	0	0	2.44665	2.69821	0	0	2.31924	2.42932	0	0
uncultured bacteria	0	1.50503	2.75124	3.50683	2.25682	3.08609	2.85142	3.08927	0	0	3.42578	3.94486	1.7082	2.67877	0	2.6155	1.37498	2.34235	1.89982	2.73971	3.60684	4.20842	0	0	2.47511	3.00975	3.09324	3.45747	2.63283	3.00393	3.45769	4.02057	2.3287	3.05403	0	1.91728
Euryarchaeota	0	0	1.50812	1.3815	0	1.98322	0	0	1.49171	2.20099	1.89007	2.34662	1.74587	2.21248	0	0	0	0	0	1.79654	1.86418	2.22367	0	0	0	1.89983	1.50948	1.28625	2.25272	2.41467	2.16184	3.08418	2.34778	3.04035	0	1.45125
Crenarchaeota	0	0	0	1.272	1.61314	2.23793	0	0	0	0	0	0	0	0	0	0	0	0	0	0	0	0	0	0	0	0	2.40548	2.61477	2.11804	1.77174	2.29932	2.52889	2.56751	2.82007	0	0
uncultured archaea	0	0	0	0	0	0	0	0	1.83543	2.3533	1.65666	2.11795	0	0	2.02209	2.57073	0	0	2.00783	2.84785	0	0	0	0	0	0	0	0	0	0	0	0	0	1.30666	0	0
Fungi	0	0	0	0	3.40477	3.95161	0	0	0	0	0	0	0	0	0	0	0	0	0	0	0	0	0	0	0	0	0	0	1.88395	2.0917	3.35152	3.89222	2.70867	3.07956	1.59376	2.28552
Bk: bulk soil; Rh: rhizosphere
Aceto: acetogenesis; C_fix: carbon fixation; C_deg: carbon degradation; CH4_oxi: methane oxidation; CH4_pro: methane production
N_fix: N fixation; N_miner: N mineralization; Nitrif: nitrification; Dissimi: dissimilatory nitrogen reduction; Assimi: assimilatory nitrogen reduction; Denitri: denitrification
Anti_res: antibiotic resistance; Org_rem: organic remediation; Metal_res: metal resistance; Ener_proc: energy process
